# Supplementary material for: The Kinase Specificity of Protein Kinase Inhibitor Peptide
Source: Front Pharmacol. 2021 Jan 29;12:632815. doi: 10.3389/fphar.2021.632815 (PMC7878667; doi:10.3389/fphar.2021.632815)
Supplement: Supplementary file 2 [file Table1.xlsx]

## Sheet: Sheet1
Supplementary Table 1. Raw data. All data are expressed as % inhibition compared to the no PKI condition.
Data for Figure 2: % inhibition
	PRKCE (PKC epsilon)	PRKCZ (PKC zeta)	PRKCH (PKC eta)	PRKCI (PKC iota)	PRKCA (PKC alpha)	PRKCB1 (PKC beta I)	PRKCG (PKC gamma)	PRKCB2 (PKC beta II)	PDK1 Direct	PKN1 (PRK1)	ROCK1	PIM2	RPS6KB1 (p70S6K)	PHKG2	MKNK1 (MNK1)	NUAK1(ARK5)	NIM1K	PRKG1	RPS6KA4 (MSK2)	DAPK3 (ZIPK)	CDC42 BPA (MRCKA)	CDC42 BPB (MRCKB)	AMPK (A2/B1/G2)	CAMK4 (CaMKIV)	RPS6KA3 (RSK2)	DCAMKL1 (DCLK1)	ROCK2	AMPK A2/B1/G1	CAMK2B (CaMKII beta)	CAMK1D (CaMKI delta)	MARK4	BRSK1 (SAD1)	MARK3	RPS6KA6 (RSK4)	RPS6KB2 (p70S6Kb)	MARK2	MARK1 (MARK)	ADRBK1 (GRK2)	ADRBK2 (GRK3)	CAMK1G (CAMKI gamma)	MAPKAPK5 (PRAK)	DCAMKL2 (DCK2)	CAMK2A (CaMKII alpha)	RPS6KA5 (MSK1)	CAMK2D (CaMKII delta)	SGK (SGK1)	AMPK A1/B1/G1	AMPK (A1/B2/G2)	MAPKAPK2
Replicate 1	-102	-89	-75	-75	-72	-66	-60	-51	-42	-46	-42	-42	-39	-36	-38	-30	-17	-14	-13	-11	-10	-8	-8	-8	-7	-4	-6	-5	-3	-3	-3	-3	0	-4	-1	-2	-2	-1	-1	1	1	2	2	6	5	6	4	1	10
Replicate 2	-84	-85	-80	-78	-70	-73	-69	-67	-46	-40	-42	-37	-36	-36	-29	-8	-18	-14	-14	-13	-8	-9	-8	-6	-7	-8	-6	-5	-6	-4	-4	-3	-6	-1	-4	-2	-1	0	1	-1	2	2	4	0	4	5	8	12	7
Data for Figure 3: % inhibition
log10 [PKI (6-22) amide in nM]	PRKACA (PKA)				CAMK1 (CaMK1)				DAPK1				AKT1 (PKB alpha)				AKT3 (PKB gamma)				PRKCA (PKC alpha)				PRKCB2 (PKC beta II)				PRKCZ (PKC zeta)				ROCK1				RPS6KA2 (RSK3)				RPS6KB1 (p70S6K)
2.69897	98	98
2.22272	99	102
1.74507	99	99
1.26717	98	97
0.790285	102	94
0.313867	79	81
-0.163676	56	56
-0.640165	33	31
-1.11804	14	15
-1.60555	7	5
3.69897	83	84	85	85	42	34	54	49	15	15	34	32	20	22	15	24	19	3	21	21	-93	-81	-72	-70	-44	-38	-51	-67	-63	-56	-89	-85	-22	-20	-42	-42	7	12	13	13	-29	-21	-39	-36
3.22272	97	95			29	31			20	26			14	13			14	14			-36	-29			-23	-19			-27	-13			-8	-11			8	8			-6	-8
3																											-21	-17
2.74507	98	101			27	32			11	23			6	8			5	7			-14	-8			-6	-8			3	-8			-4	-1			9	8			-1	-2
2.26717	100	98			5	6			7	6			5	4			4	2			-10	-1			-2	-2			8	4			-3	-1			11	7			5	2
1.79028	99	98			-7	-11			3	12			4	4			3	2			-2	1			-6	-5			0	4			0	-1			8	7			6	-2
1.31387	96	94			2	-11			2	3			3	3			1	0			11	-5			3	2			10	9			-2	0			5	4			2	7
0.836324	91	91			-10	-8			7	12			3	3			2	-1			5	14			0	3			1	5			2	0			5	3			5	-1
0.359835	79	77			-2	-7			5	11			3	4			3	2			7	-3			1	-1			5	0			0	-1			4	5			5	2
-0.11805	51	54			-5	-14			16	7			4	2			0	2			0	0			2	0			11	9			0	2			4	5			2	5
-0.60555	30	29			1	-6			2	5			-2	2			0	0			-1	13			9	-9			5	6			-2	3			5	4			1	0
Data for Figure 4: % inhibition
log10 [full length PKIa in nM]	PRKACA (PKA)		CAMK1 (CaMK1)		PRKCA (PKC alpha)		PRKCB2 (PKC beta II)		PRKCZ (PKC zeta)		ROCK1		RPS6KB1 (p70S6K)
2.69897	100	100
2.22272	101	101
1.74507	100	101
1.26717	101	101
0.790285	100	99
0.313867	97	97
-0.163676	93	93
-0.640165	80	78
-1.11804	40	41
-1.60555	17	15
3.69897	79	75	-3	-17	-31	-19	-36	-36	-45	-38	-21	-27	0	-2
3.22272	96	95	-14	-16	-5	-1	-14	-11	-13	-13	-13	-14	4	5
2.74507	97	100	-20	-7	5	6	0	4	0	-1	-3	-7	0	5
2.26717	101	102	-8	-6	7	11	-2	1	0	6	-1	-2	5	2
1.79028	102	103	1	-7	6	9	-1	3	4	4	-3	0	3	4
1.31387	99	101	8	-20	15	9	2	3	7	6	-2	2	-4	0
0.836324	99	101	-14	-8	5	13	-2	2	6	8	-1	-4	0	1
0.359835	97	98	-15	-8	8	14	-5	0	5	4	-5	-4	3	-6
-0.11805	93	92	-13	-7	9	10	3	2	9	6	-1	-2	-3	4
-0.60555	76	77	-1	0	11	11	-5	-4	8	8	-3	-3	2	1
Data for Supplementary Figure 1: apparent % inhibition
	no PKI	PKI in kinase reaction	PKI in development reaction	PKI after development reaction
Replicate 1	-2.63	-59.46	-10.13	-7.5
Replicate 2	1.88	-60.21	-1.66	1.19
Replicate 3	-1.72	-57.11	1.18	-1.7
Replicate 4	2	-57.79	-3.24	-2.03
Replicate 5	8.39	-60.2	-13.73	-4.74
Replicate 6	6.84	-55.06	1.59	-7.13
Replicate 7	-3.81	-65.3	-17.21	-6.7
Replicate 8	2.75	-60.86	-6.09	-9.03
Replicate 9	-7.63	-64.13	-17.55	-1.14
Replicate 10	-6.07	-63.99	-12.95	-7.06
[truncated: 6 more columns]
